# Supplementary material for: The Characteristics of Patients That Develop Severe Leptospirosis: A Scoping Review
Source: Pathogens. 2025 Dec 10;14(12):1268. doi: 10.3390/pathogens14121268 (PMC12735429; doi:10.3390/pathogens14121268)
Supplement: Supplementary file 1 [file pathogens-14-01268-s001.zip]

Archive with 1 entries (1 files):
- pathogens-4011651-supplementary.pdf
